# Supplementary material for: FUT8 reprograms glycolytic metabolism to promote PKM2 lactylation and drive clear cell renal cell carcinoma progression
Source: Cell Death Discov. 2026 Mar 19;12:146. doi: 10.1038/s41420-026-03013-1 (PMC13039778; doi:10.1038/s41420-026-03013-1)
Supplement: Supplementary file 2 — Table S1 [file 41420_2026_3013_MOESM2_ESM.xlsx]

## Sheet: Sheet1
The clinical details of ccRCC samples
Patients #	Age	Gender	Stage	Grade
1	54	Male	T1a	1
2	46	Male	T1a	2
3	64	Male	T2a	3
4	53	Male	T1a	2
5	46	Male	T2a	2
6	52	Male	T2b	2
7	50	Male	T1a	3
8	53	Male	T1a	2
9	71	Male	T1a	2
10	64	Male	T1a	1
11	61	Male	T1a	2
12	64	Female	T1b	1
13	60	Female	T3a	4
14	54	Male	T1a	2
15	57	Male	T1a	1
16	58	Male	T3b	3
17	64	Female	T1b	1
18	64	Female	T3a	2
19	63	Male	T3a	2
20	63	Female	T1b	3
21	48	Female	T3a	2
22	77	Female	T1b	2
23	66	Male	T3a	4
24	71	Male	T3a	2
25	60	Male	T1b	3
26	54	Male	T3a	2
27	70	Female	T3a	3
28	61	Male	T3a	3
29	70	Female	T3a	2
30	56	Male	T3a	1
