# Supplementary material for: FUT8 reprograms glycolytic metabolism to promote PKM2 lactylation and drive clear cell renal cell carcinoma progression
Source: Cell Death Discov. 2026 Mar 19;12:146. doi: 10.1038/s41420-026-03013-1 (PMC13039778; doi:10.1038/s41420-026-03013-1)
Supplement: Supplementary file 4 — Table S3 [file 41420_2026_3013_MOESM4_ESM.xlsx]

## Sheet: Sheet1
mRNA expression of FUT8
sample	expression	group
TCGA-BP-4804-01	9.7236	Tumor
TCGA-BP-4962-01	9.4694	Tumor
TCGA-CZ-5456-01	9.9084	Tumor
TCGA-CJ-5680-01	9.0343	Tumor
TCGA-CZ-5451-11	9.1653	Normal
TCGA-CJ-5677-01	9.4639	Tumor
GTEX-13OW6-1826-SM-5N9F9	8.5721	Normal
TCGA-DV-5567-01	9.3232	Tumor
TCGA-B8-4619-11	9.2223	Normal
TCGA-B8-4620-01	9.8987	Tumor
TCGA-CW-6093-01	9.3256	Tumor
TCGA-CJ-4887-01	9.9943	Tumor
TCGA-BP-4334-01	9.254	Tumor
TCGA-CW-6087-01	11.0421	Tumor
TCGA-6D-AA2E-01	10.4863	Tumor
TCGA-CJ-4643-01	9.4769	Tumor
TCGA-CZ-5456-11	9.5567	Normal
TCGA-G6-A8L8-01	8.6738	Tumor
TCGA-BP-4170-01	9.1236	Tumor
TCGA-CZ-5462-01	9.4026	Tumor
TCGA-B8-5553-01	9.2138	Tumor
TCGA-CJ-4637-01	9.7844	Tumor
TCGA-CJ-4884-01	8.8798	Tumor
TCGA-BP-4332-01	9.7787	Tumor
TCGA-CZ-4866-01	9.26	Tumor
TCGA-B0-5691-11	10.0019	Normal
TCGA-B0-4712-01	10.6981	Tumor
TCGA-A3-3387-01	9.421	Tumor
TCGA-CJ-4908-01	9.6272	Tumor
TCGA-CJ-5676-11	10.0302	Normal
TCGA-A3-3367-01	9.7984	Tumor
TCGA-B0-5703-11	9.735	Normal
TCGA-B2-5635-01	10.0399	Tumor
GTEX-11OF3-1326-SM-5N9FJ	8.5043	Normal
TCGA-BP-4771-01	9.8597	Tumor
TCGA-A3-3325-01	9.924	Tumor
TCGA-BP-4338-01	10.9012	Tumor
TCGA-B8-5546-01	8.8394	Tumor
TCGA-CJ-5678-11	9.7934	Normal
TCGA-BP-4781-01	10.221	Tumor
TCGA-B0-5110-01	9.0332	Tumor
TCGA-BP-4169-01	10.1983	Tumor
TCGA-CZ-5457-01	9.3657	Tumor
TCGA-B0-4838-01	10.1227	Tumor
TCGA-B0-5701-01	10.2698	Tumor
TCGA-B0-5399-01	9.3014	Tumor
TCGA-BP-5006-01	9.1744	Tumor
TCGA-B0-5709-01	9.4758	Tumor
TCGA-CZ-5984-01	10.2997	Tumor
TCGA-B4-5836-01	8.9426	Tumor
TCGA-CJ-6030-01	9.8809	Tumor
TCGA-BP-5175-01	11.0976	Tumor
TCGA-B0-5690-01	9.1368	Tumor
TCGA-CJ-4638-01	8.8349	Tumor
GTEX-ZC5H-1726-SM-5HL7X	8.555	Normal
TCGA-BP-4988-01	10.0406	Tumor
TCGA-A3-3387-11	9.3039	Normal
TCGA-BP-4340-01	9.1948	Tumor
TCGA-B0-5812-01	9.7278	Tumor
TCGA-AK-3453-01	8.87972	Tumor
TCGA-AK-3465-01	9.5663	Tumor
TCGA-A3-3365-01	10.1277	Tumor
TCGA-B4-5835-01	9.8227	Tumor
TCGA-CZ-5984-11	9.6715	Normal
TCGA-BP-5194-01	9.2742	Tumor
TCGA-CZ-5987-01	10.1959	Tumor
TCGA-B0-4839-01	8.8307	Tumor
TCGA-B0-5696-11	9.0471	Normal
TCGA-B2-A4SR-01	9.537	Tumor
TCGA-BP-4159-01	9.5632	Tumor
TCGA-B0-5703-01	9.158	Tumor
TCGA-CJ-6030-11	9.5112	Normal
TCGA-CZ-5458-01	10.285	Tumor
TCGA-AK-3447-01	7.3763	Tumor
TCGA-BP-5180-01	9.8344	Tumor
TCGA-CZ-5986-11	9.4719	Normal
TCGA-BP-4347-01	9.2708	Tumor
TCGA-A3-3306-01	9.3221	Tumor
GTEX-13RTJ-2226-SM-5S2Q1	7.8223	Normal
TCGA-CJ-4875-01	9.1495	Tumor
TCGA-A3-A8OV-01	8.8558	Tumor
TCGA-B0-5116-01	9.5071	Tumor
GTEX-ZYT6-2226-SM-5GIC9	8.7898	Normal
TCGA-CW-5580-11	9.2402	Normal
TCGA-CJ-6031-01	9.9091	Tumor
TCGA-CJ-4923-01	9.3177	Tumor
TCGA-CJ-4916-01	9.3845	Tumor
TCGA-B0-5402-01	8.9286	Tumor
TCGA-B0-5120-01	9.9839	Tumor
TCGA-B0-5699-11	9.1375	Normal
TCGA-CJ-4892-01	9.4021	Tumor
TCGA-EU-5906-01	9.4657	Tumor
TCGA-DV-A4VX-01	9.6252	Tumor
TCGA-CJ-4882-01	10.3228	Tumor
TCGA-CJ-4899-01	9.8011	Tumor
TCGA-BP-5186-01	9.1297	Tumor
TCGA-BP-4961-01	9.6156	Tumor
TCGA-A3-3311-01	9.6355	Tumor
TCGA-B8-5551-01	10.0772	Tumor
TCGA-EU-5904-01	9.3331	Tumor
TCGA-B2-3924-01	10.5385	Tumor
TCGA-B0-4821-01	9.4022	Tumor
TCGA-B0-4813-01	8.789	Tumor
TCGA-B0-4707-01	9.5926	Tumor
TCGA-CZ-5461-01	9.3973	Tumor
TCGA-CZ-5465-11	10.0234	Normal
TCGA-BP-4759-01	9.0741	Tumor
TCGA-BP-4766-01	9.0763	Tumor
TCGA-B8-4154-01	9.4535	Tumor
TCGA-B0-4814-01	9.5904	Tumor
TCGA-A3-A6NI-01	8.8086	Tumor
TCGA-B8-5159-01	9.0173	Tumor
TCGA-BP-4351-01	10.1574	Tumor
TCGA-B8-A8YJ-01	9.4965	Tumor
TCGA-CZ-5468-01	10.3739	Tumor
TCGA-CZ-5455-11	9.8747	Normal
TCGA-B0-5121-01	9.3694	Tumor
TCGA-A3-3358-11	9.4867	Normal
TCGA-DV-5565-01	8.9525	Tumor
TCGA-AK-3461-01	9.7013	Tumor
TCGA-CZ-5985-01	9.5303	Tumor
TCGA-B4-5838-01	9.2277	Tumor
TCGA-AK-3444-01	9.6271	Tumor
TCGA-CW-5590-01	9.6054	Tumor
TCGA-B8-A54K-01	9.2737	Tumor
TCGA-BP-5170-01	8.9287	Tumor
TCGA-B4-5843-01	9.3134	Tumor
TCGA-B2-5641-11	9.6221	Normal
TCGA-DV-5576-01	9.63	Tumor
TCGA-B0-5713-01	9.2335	Tumor
TCGA-B2-5641-01	9.4884	Tumor
TCGA-B0-5705-01	9.1878	Tumor
TCGA-B0-4824-01	9.1046	Tumor
TCGA-BP-5007-01	9.6709	Tumor
TCGA-B0-5107-01	8.9177	Tumor
GTEX-147F4-2626-SM-5Q5CS	9.2876	Normal
TCGA-A3-3378-01	10.4544	Tumor
TCGA-B0-5096-01	8.891	Tumor
GTEX-ZYFD-1526-SM-5NQ7T	7.0958	Normal
TCGA-B8-5164-01	9.7315	Tumor
TCGA-AK-3440-01	9.1451	Tumor
TCGA-B0-5692-01	9.4095	Tumor
TCGA-GK-A6C7-01	9.6061	Tumor
TCGA-CZ-5454-01	8.9573	Tumor
TCGA-B0-4713-01	8.2099	Tumor
TCGA-CW-5584-01	9.3332	Tumor
TCGA-BP-4989-01	10.1383	Tumor
TCGA-BP-4762-01	10.0146	Tumor
GTEX-QLQW-1626-SM-4R1K1	9.3466	Normal
TCGA-CZ-4862-01	10.2157	Tumor
TCGA-A3-3349-01	9.0037	Tumor
TCGA-CZ-4858-01	10.2468	Tumor
TCGA-AK-3454-01	9.44962	Tumor
TCGA-BP-4158-01	9.1851	Tumor
TCGA-AK-3445-01	11.016	Tumor
TCGA-B0-4841-01	9.4608	Tumor
TCGA-B8-5549-01	9.9973	Tumor
TCGA-B8-A54G-01	9.718	Tumor
TCGA-CJ-6028-01	10.6923	Tumor
TCGA-CZ-5985-11	9.0159	Normal
TCGA-CJ-5689-01	9.9517	Tumor
TCGA-DV-A4W0-01	10.0501	Tumor
TCGA-B2-5633-01	10.0236	Tumor
TCGA-CJ-4881-01	10.2065	Tumor
TCGA-B8-5162-01	10.537	Tumor
TCGA-BP-4976-01	9.1397	Tumor
TCGA-BP-5173-01	9.3566	Tumor
TCGA-BP-4353-01	9.8451	Tumor
TCGA-BP-4991-01	9.6736	Tumor
TCGA-BP-5009-01	9.8275	Tumor
TCGA-BP-4758-01	9.3813	Tumor
TCGA-CW-5591-01	10.447	Tumor
GTEX-12WSG-0826-SM-5EQ5A	9.0809	Normal
TCGA-B0-4833-01	9.1177	Tumor
TCGA-BP-4345-01	9.8946	Tumor
TCGA-CJ-5681-11	9.9299	Normal
TCGA-CJ-4912-01	10.5816	Tumor
TCGA-AK-3434-01	9.481	Tumor
TCGA-CZ-5465-01	9.6771	Tumor
TCGA-CJ-4871-01	10.7207	Tumor
TCGA-CZ-5453-01	9.2189	Tumor
TCGA-B0-4852-01	9.5789	Tumor
TCGA-MM-A564-01	9.069	Tumor
TCGA-AK-3436-01	10.344	Tumor
TCGA-B0-5691-01	9.6978	Tumor
TCGA-CJ-5676-01	10.5236	Tumor
TCGA-CJ-4891-01	10.7456	Tumor
TCGA-BP-4798-01	10.2797	Tumor
TCGA-BP-4325-01	8.9202	Tumor
TCGA-B0-5108-01	10.1302	Tumor
TCGA-BP-4986-01	9.7308	Tumor
TCGA-CW-5587-11	9.1432	Normal
TCGA-BP-4959-01	9.1437	Tumor
TCGA-AK-3443-01	7.8158	Tumor
TCGA-CJ-4644-01	9.0522	Tumor
TCGA-DV-A4VZ-01	8.9587	Tumor
TCGA-B8-A7U6-01	9.1399	Tumor
TCGA-BP-4975-01	9.7001	Tumor
TCGA-AK-3458-01	9.6046	Tumor
TCGA-BP-4337-01	9.1696	Tumor
TCGA-G6-A8L6-01	8.6761	Tumor
TCGA-B0-5092-01	9.612	Tumor
TCGA-CZ-5463-01	8.8936	Tumor
TCGA-CZ-4863-01	9.7183	Tumor
TCGA-B4-5834-01	9.6279	Tumor
TCGA-EU-5905-01	10.5164	Tumor
TCGA-A3-3373-01	9.6671	Tumor
TCGA-A3-3322-01	9.1927	Tumor
TCGA-CJ-4890-01	10.5008	Tumor
TCGA-B2-5639-01	8.9222	Tumor
TCGA-B8-A54J-01	9.5008	Tumor
TCGA-B2-4098-01	11.484	Tumor
TCGA-A3-A8OW-01	9.3716	Tumor
TCGA-BP-4782-01	10.2763	Tumor
TCGA-B8-4622-01	9.8212	Tumor
TCGA-BP-4343-01	9.8357	Tumor
TCGA-CZ-5467-01	8.6241	Tumor
TCGA-B0-5706-01	10.6023	Tumor
TCGA-BP-4987-01	8.9974	Tumor
TCGA-EU-5907-01	10.8193	Tumor
TCGA-B0-5698-01	8.7359	Tumor
TCGA-CJ-4904-01	9.4039	Tumor
GTEX-T5JC-1526-SM-4DM68	7.3426	Normal
TCGA-CJ-4640-01	10.1635	Tumor
TCGA-B0-5119-01	9.5079	Tumor
TCGA-BP-4346-01	9.6128	Tumor
TCGA-A3-3307-01	9.6604	Tumor
TCGA-A3-3372-01	9.7309	Tumor
TCGA-CZ-5986-01	10.2171	Tumor
TCGA-BP-5195-01	9.6147	Tumor
TCGA-B0-5084-01	10.7791	Tumor
GTEX-T6MN-1826-SM-5CHQB	0	Normal
TCGA-CZ-4857-01	11.2497	Tumor
TCGA-AK-3429-01	9.0111	Tumor
TCGA-B0-5701-11	9.3967	Normal
TCGA-B2-3923-01	9.50566	Tumor
TCGA-BP-5184-01	9.2404	Tumor
TCGA-BP-4807-01	9.4728	Tumor
TCGA-B0-5104-01	9.1665	Tumor
TCGA-CZ-5452-01	8.8631	Tumor
GTEX-ZYFG-1626-SM-5GZYY	8.9479	Normal
TCGA-CJ-5684-01	9.3049	Tumor
TCGA-BP-5196-01	9.4989	Tumor
TCGA-CW-5584-11	9.8988	Normal
TCGA-CJ-4635-01	9.6227	Tumor
TCGA-CZ-5462-11	9.6951	Normal
TCGA-BP-4995-01	10.3021	Tumor
TCGA-B8-4153-01	9.2733	Tumor
TCGA-BP-4165-01	8.8901	Tumor
GTEX-13112-2126-SM-5GCO4	8.4855	Normal
TCGA-B0-4691-01	10.3713	Tumor
TCGA-BP-4167-01	10.1007	Tumor
TCGA-BP-4173-01	9.7769	Tumor
TCGA-B0-5075-01	8.8656	Tumor
TCGA-CJ-5686-01	8.9119	Tumor
TCGA-CZ-5460-01	9.2741	Tumor
TCGA-B0-4699-01	10.6899	Tumor
TCGA-CW-5585-11	9.0619	Normal
TCGA-CJ-4869-01	9.4055	Tumor
TCGA-B0-5102-01	10.1648	Tumor
TCGA-B8-A54D-01	9.0356	Tumor
TCGA-BP-4163-01	8.6075	Tumor
TCGA-CJ-4918-01	9.9347	Tumor
TCGA-B8-A54I-01	10.1194	Tumor
TCGA-BP-5200-01	10.0362	Tumor
TCGA-B0-5113-01	9.5301	Tumor
TCGA-A3-3385-01	9.2207	Tumor
TCGA-B0-5077-01	9.9146	Tumor
TCGA-BP-4981-01	8.526	Tumor
TCGA-B0-4816-01	9.9444	Tumor
TCGA-DV-5573-01	10.4867	Tumor
TCGA-CJ-6033-11	8.8974	Normal
TCGA-B0-4837-01	9.7797	Tumor
TCGA-B2-4101-01	9.8218	Tumor
TCGA-BP-4992-01	9.2777	Tumor
TCGA-A3-3362-01	9.1756	Tumor
TCGA-CJ-4893-01	9.0359	Tumor
TCGA-BP-4965-01	9.6882	Tumor
TCGA-B0-5705-11	9.5932	Normal
TCGA-BP-4349-01	9.0905	Tumor
TCGA-CJ-4870-01	8.9692	Tumor
TCGA-B0-5098-01	11.0724	Tumor
TCGA-CZ-5466-11	9.8488	Normal
TCGA-BP-4164-01	8.5532	Tumor
TCGA-CJ-4873-01	9.4434	Tumor
TCGA-B4-5832-01	12.4816	Tumor
TCGA-CJ-5678-01	9.1089	Tumor
TCGA-CJ-4905-01	9.5842	Tumor
TCGA-B0-4845-01	9.6652	Tumor
TCGA-B0-5080-01	10.2278	Tumor
TCGA-BP-5001-01	8.8001	Tumor
TCGA-BP-5185-01	8.4926	Tumor
TCGA-CZ-4861-01	9.1341	Tumor
TCGA-B0-5694-11	9.8304	Normal
TCGA-CJ-5683-01	9.7062	Tumor
TCGA-CZ-5982-01	9.0555	Tumor
TCGA-BP-4342-01	9.6494	Tumor
TCGA-B0-5117-01	8.585	Tumor
TCGA-B0-5711-01	8.9976	Tumor
TCGA-B0-5081-01	9.8138	Tumor
TCGA-B0-4706-01	8.9864	Tumor
TCGA-CJ-4642-01	10.774	Tumor
TCGA-B0-4822-01	9.4342	Tumor
TCGA-B0-4690-01	10.3207	Tumor
TCGA-B0-5402-11	9.9945	Normal
TCGA-BP-4972-01	9.3993	Tumor
TCGA-B0-5085-01	8.3516	Tumor
TCGA-BP-4982-01	9.4683	Tumor
TCGA-DV-5566-01	9.1194	Tumor
TCGA-CW-6090-11	9.5197	Normal
TCGA-B0-5700-01	8.7647	Tumor
TCGA-3Z-A93Z-01	8.7079	Tumor
TCGA-AK-3428-01	9.1157	Tumor
TCGA-CJ-4889-01	10.5137	Tumor
TCGA-BP-5177-01	9.3684	Tumor
TCGA-CZ-5453-11	9.9749	Normal
TCGA-BP-4329-01	9.4389	Tumor
TCGA-BP-4795-01	9.9523	Tumor
TCGA-CJ-4874-01	9.5359	Tumor
TCGA-A3-3343-01	8.603	Tumor
TCGA-A3-A8OU-01	9.1544	Tumor
TCGA-BP-5202-01	9.2045	Tumor
TCGA-B0-5707-01	10.3644	Tumor
GTEX-WI4N-2026-SM-4OOS7	7.8176	Normal
TCGA-CZ-4854-01	9.5688	Tumor
TCGA-B0-5095-01	9.8991	Tumor
TCGA-CJ-6033-01	9.499	Tumor
TCGA-BP-4777-01	9.4498	Tumor
TCGA-CZ-5989-01	9.5328	Tumor
TCGA-A3-3328-01	8.5731	Tumor
TCGA-B4-5377-01	9.4699	Tumor
TCGA-B0-4697-01	10.9242	Tumor
TCGA-BP-4803-01	9.3213	Tumor
TCGA-A3-3351-01	9.1303	Tumor
TCGA-B8-A54E-01	11.0913	Tumor
GTEX-XPVG-0526-SM-4B65N	8.7117	Normal
TCGA-CJ-4903-01	10.6081	Tumor
TCGA-BP-4161-01	9.7722	Tumor
TCGA-A3-3380-01	9.6743	Tumor
TCGA-BP-5174-01	8.0408	Tumor
TCGA-B0-4849-01	9.2223	Tumor
TCGA-BP-4968-01	9.8811	Tumor
TCGA-BP-4770-01	10.9637	Tumor
TCGA-CJ-4902-01	9.8937	Tumor
TCGA-BP-4326-01	10.4652	Tumor
TCGA-CJ-5682-01	10.7383	Tumor
TCGA-CJ-5671-01	9.448	Tumor
TCGA-A3-3370-01	9.6799	Tumor
TCGA-B0-5709-11	9.5707	Normal
TCGA-B0-4823-01	9.6677	Tumor
TCGA-CW-5580-01	9.0648	Tumor
TCGA-CZ-4865-01	10.4257	Tumor
TCGA-B0-5109-01	10.1148	Tumor
TCGA-G6-A5PC-01	7.4427	Tumor
TCGA-DV-5569-01	9.227	Tumor
TCGA-BP-4330-01	9.7673	Tumor
TCGA-B2-5636-11	9.808	Normal
TCGA-B8-4621-01	12.3529	Tumor
TCGA-BP-4964-01	9.4267	Tumor
TCGA-B8-5549-11	9.7179	Normal
TCGA-CJ-5677-11	9.2431	Normal
TCGA-B8-4146-01	9.9404	Tumor
TCGA-CJ-5672-11	9.5681	Normal
TCGA-BP-5004-01	9.4807	Tumor
TCGA-B0-4848-01	9.3156	Tumor
TCGA-A3-3357-01	9.4349	Tumor
TCGA-BP-4756-01	9.8663	Tumor
TCGA-MM-A84U-01	9.4591	Tumor
TCGA-BP-4774-01	9.0579	Tumor
TCGA-CJ-4907-01	9.636	Tumor
TCGA-BP-4784-01	9.7749	Tumor
TCGA-CZ-5452-11	9.8406	Normal
TCGA-BP-4341-01	8.9351	Tumor
TCGA-B0-5088-01	8.9856	Tumor
TCGA-A3-3329-01	9.7096	Tumor
TCGA-CJ-4901-01	10.6936	Tumor
TCGA-BP-5168-01	9.0193	Tumor
TCGA-B0-5106-01	9.9207	Tumor
TCGA-A3-3317-01	9.8596	Tumor
TCGA-CJ-5675-01	9.2774	Tumor
TCGA-CW-6088-11	9.7101	Normal
TCGA-B0-5694-01	9.2372	Tumor
TCGA-B0-4710-01	9.5726	Tumor
TCGA-BP-4344-01	9.8343	Tumor
TCGA-A3-3352-01	9.5987	Tumor
TCGA-B0-4836-01	10.5153	Tumor
TCGA-CJ-4641-01	9.3501	Tumor
TCGA-CW-5589-01	9.4726	Tumor
TCGA-B0-4714-01	9.4345	Tumor
TCGA-AK-3425-01	9.57507	Tumor
TCGA-BP-5201-01	10.2197	Tumor
TCGA-B0-4843-01	9.5395	Tumor
TCGA-B8-5158-01	11.2803	Tumor
TCGA-B0-5400-01	10.5497	Tumor
TCGA-CJ-4888-01	10.3623	Tumor
TCGA-B0-4811-01	9.1251	Tumor
TCGA-CJ-5680-11	10.6207	Normal
TCGA-CJ-4885-01	10.7985	Tumor
TCGA-CJ-5681-01	11.444	Tumor
TCGA-AK-3455-01	9.7902	Tumor
TCGA-B0-4818-01	9.3466	Tumor
TCGA-CZ-4859-01	8.4357	Tumor
TCGA-BP-5008-01	9.9937	Tumor
TCGA-BP-4789-01	9.7524	Tumor
TCGA-CW-5588-01	9.5791	Tumor
TCGA-B0-4828-01	9.1811	Tumor
TCGA-BP-4960-01	9.7626	Tumor
TCGA-B0-5097-01	9.4835	Tumor
TCGA-BP-4790-01	9.8053	Tumor
TCGA-B0-5094-01	9.712	Tumor
TCGA-B8-A54F-01	9.0403	Tumor
TCGA-CZ-5467-11	9.0959	Normal
TCGA-B8-5165-01	9.4677	Tumor
TCGA-CJ-4894-01	9.7553	Tumor
TCGA-A3-3383-01	8.2757	Tumor
TCGA-BP-4776-01	8.8585	Tumor
TCGA-A3-3324-01	9.7159	Tumor
TCGA-BP-4768-01	9.7968	Tumor
TCGA-B8-4622-11	10.1456	Normal
TCGA-CW-5585-01	9.0852	Tumor
TCGA-AK-3426-01	9.70261	Tumor
TCGA-CZ-4860-01	8.8449	Tumor
TCGA-B8-4143-01	9.5037	Tumor
TCGA-CW-6088-01	10.2128	Tumor
TCGA-A3-A8OX-01	10.0703	Tumor
TCGA-BP-4775-01	10.0265	Tumor
TCGA-B0-4842-01	9.899	Tumor
TCGA-AS-3777-01	8.6991	Tumor
TCGA-B0-4693-01	9.2107	Tumor
TCGA-BP-4760-01	9.4171	Tumor
TCGA-BP-5182-01	9.6278	Tumor
TCGA-CZ-5988-01	10.1392	Tumor
TCGA-BP-4967-01	10.3472	Tumor
TCGA-B0-4718-01	9.3035	Tumor
TCGA-BP-5187-01	10.5352	Tumor
TCGA-CZ-5988-11	9.2951	Normal
TCGA-CJ-4872-01	9.8615	Tumor
TCGA-CJ-4878-01	8.8462	Tumor
TCGA-CJ-6027-01	10.2761	Tumor
GTEX-145MN-0326-SM-5QGQI	8.8049	Normal
TCGA-BP-5190-01	9.051	Tumor
TCGA-BP-4970-01	10.1636	Tumor
TCGA-BP-4799-01	10.2018	Tumor
TCGA-B2-5636-01	9.7374	Tumor
TCGA-B8-4151-01	9.0367	Tumor
TCGA-CW-5587-01	9.1203	Tumor
TCGA-CZ-4864-11	9.5859	Normal
TCGA-B0-5710-01	9.8877	Tumor
TCGA-A3-3374-01	8.9103	Tumor
TCGA-CJ-4897-01	9.3597	Tumor
TCGA-CZ-5461-11	9.6935	Normal
TCGA-A3-3363-01	11.8076	Tumor
TCGA-AK-3433-01	8.3402	Tumor
TCGA-BP-5169-01	10.2741	Tumor
TCGA-A3-3359-01	9.2445	Tumor
TCGA-B8-5163-01	10.5484	Tumor
TCGA-BP-4162-01	9.1473	Tumor
TCGA-B0-5706-11	9.3903	Normal
TCGA-BP-4331-01	9.0209	Tumor
TCGA-CZ-4863-11	11.0912	Normal
TCGA-B0-5711-11	9.3511	Normal
TCGA-BP-4166-01	9.5684	Tumor
TCGA-A3-A8CQ-01	9.0356	Tumor
TCGA-A3-3358-01	10.0314	Tumor
TCGA-B0-5690-11	9.4317	Normal
TCGA-CZ-5466-01	9.5738	Tumor
TCGA-B0-5115-01	9.5081	Tumor
TCGA-BP-4973-01	9.4844	Tumor
GTEX-11PRG-2226-SM-5GU5R	10.8309	Normal
TCGA-BP-4801-01	9.3226	Tumor
TCGA-BP-4765-01	9.2225	Tumor
TCGA-BP-4761-01	10.6119	Tumor
TCGA-B0-4701-01	9.3267	Tumor
GTEX-1497J-0826-SM-5NQAJ	8.3123	Normal
TCGA-BP-5192-01	9.1268	Tumor
TCGA-G6-A8L7-01	10.1503	Tumor
TCGA-BP-4963-01	9.3157	Tumor
GTEX-NPJ8-2226-SM-3TW8D	8.122	Normal
TCGA-CZ-4865-11	9.9777	Normal
TCGA-CZ-5982-11	9.197	Normal
TCGA-BP-4977-01	9.2859	Tumor
TCGA-B0-5702-01	7.0738	Tumor
TCGA-BP-4177-01	9.7243	Tumor
TCGA-B8-4620-11	10.1514	Normal
TCGA-DV-5574-01	10.119	Tumor
TCGA-CW-5581-01	9.8609	Tumor
TCGA-BP-4763-01	9.8369	Tumor
TCGA-CW-6097-01	9.3746	Tumor
TCGA-BP-5178-01	10.2938	Tumor
GTEX-N7MS-1626-SM-3LK5F	7.6186	Normal
TCGA-CZ-5454-11	9.767	Normal
TCGA-B0-4846-01	9.6106	Tumor
TCGA-A3-3320-01	8.6132	Tumor
TCGA-BP-5199-01	9.8713	Tumor
TCGA-CZ-5455-01	10.2443	Tumor
TCGA-AK-3450-01	8.2399	Tumor
TCGA-CZ-5989-11	10.2928	Normal
TCGA-A3-A6NJ-01	9.4209	Tumor
TCGA-CZ-5457-11	10.215	Normal
TCGA-BP-5000-01	9.7327	Tumor
TCGA-DV-A4W0-05	8.7265	Tumor
TCGA-CJ-5689-11	9.8043	Normal
TCGA-CJ-5679-11	9.9786	Normal
TCGA-BP-5189-01	9.8402	Tumor
TCGA-A3-3382-01	10.175	Tumor
TCGA-B0-5696-01	9.2627	Tumor
TCGA-B0-4844-01	9.4386	Tumor
TCGA-CZ-5469-11	9.752	Normal
TCGA-BP-4787-01	10.4766	Tumor
TCGA-CW-5583-01	9.626	Tumor
TCGA-CZ-5463-11	9.5809	Normal
TCGA-BP-5183-01	10.2032	Tumor
GTEX-13O1R-2526-SM-5N9FW	8.0654	Normal
TCGA-CZ-5458-11	10.2263	Normal
TCGA-BP-4160-01	10.6572	Tumor
TCGA-CZ-5451-01	9.0425	Tumor
TCGA-BP-4769-01	9.5153	Tumor
TCGA-BP-4974-01	9.5313	Tumor
TCGA-B0-4847-01	8.5121	Tumor
TCGA-BP-4983-01	10.2513	Tumor
TCGA-CJ-6032-01	8.6217	Tumor
TCGA-CW-5589-11	9.3822	Normal
TCGA-B4-5378-01	9.1759	Tumor
TCGA-A3-3347-01	10.638	Tumor
TCGA-BP-5198-01	9.2292	Tumor
TCGA-B0-4698-01	11.1564	Tumor
TCGA-B8-5545-01	10.063	Tumor
TCGA-CW-5591-11	10.691	Normal
TCGA-B0-4834-01	8.2398	Tumor
TCGA-BP-4994-01	10.4126	Tumor
TCGA-BP-4971-01	9.6351	Tumor
TCGA-CZ-4856-01	9.6714	Tumor
GTEX-13NYB-1726-SM-5N9G2	8.647	Normal
TCGA-CW-6087-11	9.3684	Normal
TCGA-CJ-4634-01	9.2576	Tumor
TCGA-B0-5100-01	9.5228	Tumor
TCGA-B0-5695-01	9.307	Tumor
TCGA-B0-4712-11	9.8158	Normal
TCGA-BP-5191-01	9.8449	Tumor
TCGA-B0-5697-01	10.4266	Tumor
TCGA-CZ-5469-01	11.1892	Tumor
TCGA-B0-5099-01	8.9571	Tumor
TCGA-AK-3460-01	9.4433	Tumor
TCGA-B0-4703-01	10.2058	Tumor
TCGA-B0-4810-01	10.0176	Tumor
TCGA-A3-3326-01	8.9877	Tumor
TCGA-BP-4999-01	9.8513	Tumor
TCGA-CZ-5470-11	9.683	Normal
TCGA-B8-4619-01	8.1721	Tumor
TCGA-BP-4985-01	11.5682	Tumor
TCGA-AK-3427-01	8.0687	Tumor
TCGA-B0-5699-01	9.1738	Tumor
TCGA-A3-3335-01	10.5662	Tumor
TCGA-CJ-5672-01	9.6317	Tumor
TCGA-CZ-5468-11	9.3743	Normal
TCGA-BP-5010-01	9.6722	Tumor
GTEX-ZE9C-1426-SM-4WKGM	9.0055	Normal
TCGA-BP-4969-01	8.598	Tumor
TCGA-BP-4174-01	8.7536	Tumor
GTEX-12696-0926-SM-5FQTV	8.8943	Normal
TCGA-BP-4335-01	9.713	Tumor
TCGA-CJ-5679-01	11.6928	Tumor
TCGA-BP-4352-01	9.4134	Tumor
TCGA-BP-4355-01	9.2308	Tumor
TCGA-B0-5712-11	9.8633	Normal
TCGA-BP-5176-01	10.1373	Tumor
TCGA-CZ-5987-11	9.7874	Normal
TCGA-B0-4700-11	9.3749	Normal
TCGA-BP-4797-01	9.226	Tumor
TCGA-B8-A54H-01	9.5019	Tumor
TCGA-CZ-4864-01	9.6117	Tumor
TCGA-CZ-5459-01	9.5382	Tumor
TCGA-CW-6090-01	8.918	Tumor
TCGA-BP-4998-01	10.1635	Tumor
TCGA-B4-5844-01	9.3902	Tumor
TCGA-A3-3346-01	9.5939	Tumor
TCGA-B8-5552-11	10.8477	Normal
TCGA-A3-3313-01	11.5215	Tumor
TCGA-A3-3316-01	9.5379	Tumor
TCGA-B0-4688-01	12.9444	Tumor
TCGA-A3-3308-01	9.7234	Tumor
GTEX-Y5V6-2026-SM-5IFHO	8.2039	Normal
TCGA-B0-4827-01	10.9907	Tumor
TCGA-DV-5568-01	10.5197	Tumor
TCGA-BP-4327-01	9.4351	Tumor
TCGA-B0-5712-01	10.0555	Tumor
TCGA-CJ-4920-01	9.4574	Tumor
TCGA-DV-5575-01	9.7071	Tumor
GTEX-1399S-0526-SM-5IJG8	9.3834	Normal
TCGA-AK-3456-01	10.8254	Tumor
TCGA-B8-5550-01	8.9965	Tumor
TCGA-B0-4694-01	9.957	Tumor
TCGA-A3-A6NN-01	9.6229	Tumor
TCGA-BP-4993-01	9.679	Tumor
TCGA-MM-A563-01	9.4057	Tumor
TCGA-B0-4815-01	10.314	Tumor
TCGA-A3-3376-01	9.9156	Tumor
TCGA-BP-5181-01	9.2109	Tumor
TCGA-CW-5581-11	9.1422	Normal
TCGA-B8-4148-01	9.9241	Tumor
TCGA-A3-3319-01	11.1633	Tumor
GTEX-ZDXO-0226-SM-4WKH7	8.3972	Normal
TCGA-B0-5083-01	9.1919	Tumor
TCGA-B0-4817-01	9.5726	Tumor
TCGA-CJ-4895-01	10.2422	Tumor
TCGA-CJ-4868-01	10.2676	Tumor
TCGA-MW-A4EC-01	9.1939	Tumor
TCGA-AS-3778-01	9.1627	Tumor
TCGA-AK-3431-01	9.2517	Tumor
TCGA-B0-4696-01	11.762	Tumor
TCGA-CZ-5470-01	9.1452	Tumor
TCGA-CJ-4876-01	8.8772	Tumor
TCGA-B2-4099-01	10.5451	Tumor
TCGA-CJ-4639-01	8.8465	Tumor
TCGA-A3-3323-01	9.3365	Tumor
TCGA-CZ-4853-01	9.9193	Tumor
TCGA-CJ-4636-01	9.8122	Tumor
TCGA-T7-A92I-01	11.003	Tumor
TCGA-B0-5697-11	9.1512	Normal
TCGA-AK-3451-01	8.7261	Tumor
TCGA-CJ-4900-01	9.7895	Tumor
GTEX-ZLFU-0926-SM-5P9F8	9.31	Normal
TCGA-CZ-5464-01	9.6737	Tumor
TCGA-B0-4700-01	10.3504	Tumor
TCGA-A3-3331-01	9.4538	Tumor
TCGA-CJ-4886-01	9.449	Tumor
TCGA-B2-4102-01	9.265	Tumor
TCGA-BP-4176-01	9.626	Tumor
TCGA-B0-5693-01	9.2631	Tumor
TCGA-B8-5552-01	10.2024	Tumor
TCGA-B0-4945-01	9.2438	Tumor
