# Supplementary material for: FUT8 reprograms glycolytic metabolism to promote PKM2 lactylation and drive clear cell renal cell carcinoma progression
Source: Cell Death Discov. 2026 Mar 19;12:146. doi: 10.1038/s41420-026-03013-1 (PMC13039778; doi:10.1038/s41420-026-03013-1)
Supplement: Supplementary file 5 — Table S4 [file 41420_2026_3013_MOESM5_ESM.xlsx]

## Sheet: Sheet1
Patient survival analysis in clear cell renal cell carcinoma cohorts (KIRC)
sample	time	status	expression_group	gene_expression	target_gene
TCGA-3Z-A93Z-01	1.05407	0	Low	8.7079	FUT8
TCGA-6D-AA2E-01	0.991102	0	High	10.4863	FUT8
TCGA-A3-3306-01	3.06639	0	Low	9.3221	FUT8
TCGA-A3-3307-01	3.93155	0	High	9.6604	FUT8
TCGA-A3-3308-01	0.0438056	0	High	9.7234	FUT8
TCGA-A3-3311-01	3.26078	1	High	9.6355	FUT8
TCGA-A3-3313-01	2.01232	1	High	11.5215	FUT8
TCGA-A3-3316-01	4.08761	0	Low	9.5379	FUT8
TCGA-A3-3317-01	4.08214	0	High	9.8596	FUT8
TCGA-A3-3319-01	3.09377	0	High	11.1633	FUT8
TCGA-A3-3320-01	4.12868	0	Low	8.6132	FUT8
TCGA-A3-3322-01	4.04654	0	Low	9.1927	FUT8
TCGA-A3-3323-01	3.02806	0	Low	9.3365	FUT8
TCGA-A3-3324-01	3.24709	0	High	9.7159	FUT8
TCGA-A3-3325-01	3.20329	1	High	9.924	FUT8
TCGA-A3-3326-01	3.11294	0	Low	8.9877	FUT8
TCGA-A3-3328-01	3.79192	0	Low	8.5731	FUT8
TCGA-A3-3329-01	4.44627	0	High	9.7096	FUT8
TCGA-A3-3331-01	4.06571	0	Low	9.4538	FUT8
TCGA-A3-3335-01	5.16359	0	High	10.5662	FUT8
TCGA-A3-3343-01	2.58727	0	Low	8.603	FUT8
TCGA-A3-3346-01	0.375086	1	High	9.5939	FUT8
TCGA-A3-3347-01	4.40794	1	High	10.638	FUT8
TCGA-A3-3349-01	3.79192	0	Low	9.0037	FUT8
TCGA-A3-3351-01	2.49144	0	Low	9.1303	FUT8
TCGA-A3-3352-01	1.53593	1	High	9.5987	FUT8
TCGA-A3-3357-01	7.35934	0	Low	9.4349	FUT8
TCGA-A3-3358-01	3.57837	0	High	10.0314	FUT8
TCGA-A3-3358-11	3.57837	0	Low	9.4867	FUT8
TCGA-A3-3359-01	6.85558	0	Low	9.2445	FUT8
TCGA-A3-3362-01	4.26831	0	Low	9.1756	FUT8
TCGA-A3-3363-01	0.873374	0	High	11.8076	FUT8
TCGA-A3-3365-01	2.39014	0	High	10.1277	FUT8
TCGA-A3-3367-01	6.21492	0	High	9.7984	FUT8
TCGA-A3-3370-01	6.22587	0	High	9.6799	FUT8
TCGA-A3-3372-01	2.01232	0	High	9.7309	FUT8
TCGA-A3-3373-01	4.43806	0	High	9.6671	FUT8
TCGA-A3-3374-01	3.59754	0	Low	8.9103	FUT8
TCGA-A3-3376-01	4.64339	1	High	9.9156	FUT8
TCGA-A3-3378-01	1.72485	0	High	10.4544	FUT8
TCGA-A3-3380-01	1.55236	0	High	9.6743	FUT8
TCGA-A3-3382-01	1.57153	0	High	10.175	FUT8
TCGA-A3-3383-01	2.35729	0	Low	8.2757	FUT8
TCGA-A3-3385-01	5.45654	0	Low	9.2207	FUT8
TCGA-A3-3387-01	1.68925	0	Low	9.421	FUT8
TCGA-A3-3387-11	1.68925	0	Low	9.3039	FUT8
TCGA-A3-A6NI-01	2.78713	0	Low	8.8086	FUT8
TCGA-A3-A6NJ-01	1.28131	0	Low	9.4209	FUT8
TCGA-A3-A6NN-01	0.00821355	0	High	9.6229	FUT8
TCGA-A3-A8CQ-01	0.00821355	0	Low	9.0356	FUT8
TCGA-A3-A8OU-01	0	0	Low	9.1544	FUT8
TCGA-A3-A8OV-01	0.930869	0	Low	8.8558	FUT8
TCGA-A3-A8OW-01	0.884326	0	Low	9.3716	FUT8
TCGA-A3-A8OX-01	0	0	High	10.0703	FUT8
TCGA-AK-3425-01	9.15264	0	High	9.57507	FUT8
TCGA-AK-3426-01	2.423	1	High	9.70261	FUT8
TCGA-AK-3427-01	9.80972	0	Low	8.0687	FUT8
TCGA-AK-3428-01	10	0	Low	9.1157	FUT8
TCGA-AK-3429-01	9.11157	0	Low	9.0111	FUT8
TCGA-AK-3431-01	6.13552	1	Low	9.2517	FUT8
TCGA-AK-3433-01	9.33333	0	Low	8.3402	FUT8
TCGA-AK-3434-01	5.71389	0	Low	9.481	FUT8
TCGA-AK-3436-01	9.11978	0	High	10.344	FUT8
TCGA-AK-3440-01	7.84394	0	Low	9.1451	FUT8
TCGA-AK-3443-01	3.89596	0	Low	7.8158	FUT8
TCGA-AK-3444-01	4.02738	0	High	9.6271	FUT8
TCGA-AK-3445-01	6.54894	0	High	11.016	FUT8
TCGA-AK-3447-01	3.33196	0	Low	7.3763	FUT8
TCGA-AK-3450-01	4.87064	0	Low	8.2399	FUT8
TCGA-AK-3451-01	7.85216	0	Low	8.7261	FUT8
TCGA-AK-3453-01	6.9295	0	Low	8.87972	FUT8
TCGA-AK-3454-01	2.39288	0	Low	9.44962	FUT8
TCGA-AK-3455-01	1.86995	1	High	9.7902	FUT8
TCGA-AK-3456-01	3.12936	0	High	10.8254	FUT8
TCGA-AK-3458-01	3.19781	0	High	9.6046	FUT8
TCGA-AK-3460-01	6.86653	0	Low	9.4433	FUT8
TCGA-AK-3461-01	6.06982	0	High	9.7013	FUT8
TCGA-AK-3465-01	1.01027	0	Low	9.5663	FUT8
TCGA-AS-3777-01	3.38946	0	Low	8.6991	FUT8
TCGA-AS-3778-01	0.117728	0	Low	9.1627	FUT8
TCGA-B0-4688-01	0.276523	1	High	12.9444	FUT8
TCGA-B0-4690-01	0.117728	1	High	10.3207	FUT8
TCGA-B0-4691-01	0.380561	1	High	10.3713	FUT8
TCGA-B0-4693-01	0.210815	1	Low	9.2107	FUT8
TCGA-B0-4694-01	0.290212	1	High	9.957	FUT8
TCGA-B0-4696-01	2.37098	1	High	11.762	FUT8
TCGA-B0-4697-01	1.58248	1	High	10.9242	FUT8
TCGA-B0-4698-01	0.11499	1	High	11.1564	FUT8
TCGA-B0-4699-01	0.301164	1	High	10.6899	FUT8
TCGA-B0-4700-01	5.42094	1	High	10.3504	FUT8
TCGA-B0-4700-11	5.42094	1	Low	9.3749	FUT8
TCGA-B0-4701-01	0.651608	1	Low	9.3267	FUT8
TCGA-B0-4703-01	0.498289	1	High	10.2058	FUT8
TCGA-B0-4706-01	0.17796	1	Low	8.9864	FUT8
TCGA-B0-4707-01	1.64271	1	High	9.5926	FUT8
TCGA-B0-4710-01	4.80493	0	Low	9.5726	FUT8
TCGA-B0-4712-01	3.66051	1	High	10.6981	FUT8
TCGA-B0-4712-11	3.66051	1	High	9.8158	FUT8
TCGA-B0-4713-01	0.553046	1	Low	8.2099	FUT8
TCGA-B0-4714-01	0.271047	1	Low	9.4345	FUT8
TCGA-B0-4718-01	4.8679	0	Low	9.3035	FUT8
TCGA-B0-4810-01	1.30869	1	High	10.0176	FUT8
TCGA-B0-4811-01	3.87953	1	Low	9.1251	FUT8
TCGA-B0-4813-01	0.0492813	1	Low	8.789	FUT8
TCGA-B0-4814-01	0.459959	1	High	9.5904	FUT8
TCGA-B0-4815-01	4.34771	1	High	10.314	FUT8
TCGA-B0-4816-01	3.75359	1	High	9.9444	FUT8
TCGA-B0-4817-01	2.78987	1	Low	9.5726	FUT8
TCGA-B0-4818-01	1.3963	1	Low	9.3466	FUT8
TCGA-B0-4821-01	3.36756	1	Low	9.4022	FUT8
TCGA-B0-4822-01	3.04175	1	Low	9.4342	FUT8
TCGA-B0-4823-01	1.24298	1	High	9.6677	FUT8
TCGA-B0-4824-01	4.53662	1	Low	9.1046	FUT8
TCGA-B0-4827-01	2.423	1	High	10.9907	FUT8
TCGA-B0-4828-01	0.84052	1	Low	9.1811	FUT8
TCGA-B0-4833-01	6.53251	1	Low	9.1177	FUT8
TCGA-B0-4834-01	5.72211	1	Low	8.2398	FUT8
TCGA-B0-4836-01	3.38946	1	High	10.5153	FUT8
TCGA-B0-4837-01	3.77276	1	High	9.7797	FUT8
TCGA-B0-4838-01	2.28337	1	High	10.1227	FUT8
TCGA-B0-4839-01	4.48734	1	Low	8.8307	FUT8
TCGA-B0-4841-01	0.558522	1	Low	9.4608	FUT8
TCGA-B0-4842-01	4.72005	1	High	9.899	FUT8
TCGA-B0-4843-01	0.876112	1	Low	9.5395	FUT8
TCGA-B0-4844-01	0.856947	1	Low	9.4386	FUT8
TCGA-B0-4845-01	5.43737	1	High	9.6652	FUT8
TCGA-B0-4846-01	3.28542	1	High	9.6106	FUT8
TCGA-B0-4847-01	2.17112	1	Low	8.5121	FUT8
TCGA-B0-4848-01	2.41752	1	Low	9.3156	FUT8
TCGA-B0-4849-01	0.188912	1	Low	9.2223	FUT8
TCGA-B0-4852-01	3.06913	1	High	9.5789	FUT8
TCGA-B0-4945-01	5.87269	1	Low	9.2438	FUT8
TCGA-B0-5075-01	1.74401	1	Low	8.8656	FUT8
TCGA-B0-5077-01	3.60575	1	High	9.9146	FUT8
TCGA-B0-5080-01	0.936345	1	High	10.2278	FUT8
TCGA-B0-5081-01	0.991102	1	High	9.8138	FUT8
TCGA-B0-5083-01	2.86105	1	Low	9.1919	FUT8
TCGA-B0-5084-01	0.607803	1	High	10.7791	FUT8
TCGA-B0-5085-01	2.10815	1	Low	8.3516	FUT8
TCGA-B0-5088-01	1.54141	1	Low	8.9856	FUT8
TCGA-B0-5092-01	1.25667	1	High	9.612	FUT8
TCGA-B0-5094-01	0.911704	1	High	9.712	FUT8
TCGA-B0-5095-01	0.670773	1	High	9.8991	FUT8
TCGA-B0-5096-01	0.186174	1	Low	8.891	FUT8
TCGA-B0-5097-01	1.82067	0	Low	9.4835	FUT8
TCGA-B0-5098-01	4.33676	1	High	11.0724	FUT8
TCGA-B0-5099-01	1.32786	1	Low	8.9571	FUT8
TCGA-B0-5100-01	5.23751	1	Low	9.5228	FUT8
TCGA-B0-5102-01	7.56742	1	High	10.1648	FUT8
TCGA-B0-5104-01	7.53457	1	Low	9.1665	FUT8
TCGA-B0-5106-01	4.37509	1	High	9.9207	FUT8
TCGA-B0-5107-01	2.53799	1	Low	8.9177	FUT8
TCGA-B0-5108-01	4.87885	0	High	10.1302	FUT8
TCGA-B0-5109-01	1.60712	1	High	10.1148	FUT8
TCGA-B0-5110-01	5.50034	0	Low	9.0332	FUT8
TCGA-B0-5113-01	3.21697	0	Low	9.5301	FUT8
TCGA-B0-5115-01	4.39151	0	Low	9.5081	FUT8
TCGA-B0-5116-01	3.48802	0	Low	9.5071	FUT8
TCGA-B0-5117-01	4.40246	0	Low	8.585	FUT8
TCGA-B0-5119-01	4.24914	0	Low	9.5079	FUT8
TCGA-B0-5120-01	3.20055	0	High	9.9839	FUT8
TCGA-B0-5121-01	4.06571	0	Low	9.3694	FUT8
TCGA-B0-5399-01	3.86311	0	Low	9.3014	FUT8
TCGA-B0-5400-01	4.7447	0	High	10.5497	FUT8
TCGA-B0-5402-01	3.53183	0	Low	8.9286	FUT8
TCGA-B0-5402-11	3.53183	0	High	9.9945	FUT8
TCGA-B0-5690-01	9.28679	0	Low	9.1368	FUT8
TCGA-B0-5690-11	9.28679	0	Low	9.4317	FUT8
TCGA-B0-5691-01	9.39357	0	High	9.6978	FUT8
TCGA-B0-5691-11	9.39357	0	High	10.0019	FUT8
TCGA-B0-5692-01	10	0	Low	9.4095	FUT8
TCGA-B0-5693-01	10	0	Low	9.2631	FUT8
TCGA-B0-5694-01	1.31417	1	Low	9.2372	FUT8
TCGA-B0-5694-11	1.31417	1	High	9.8304	FUT8
TCGA-B0-5695-01	5.88638	0	Low	9.307	FUT8
TCGA-B0-5696-01	7.14305	0	Low	9.2627	FUT8
TCGA-B0-5696-11	7.14305	0	Low	9.0471	FUT8
TCGA-B0-5697-01	7.20055	0	High	10.4266	FUT8
TCGA-B0-5697-11	7.20055	0	Low	9.1512	FUT8
TCGA-B0-5698-01	9.94114	0	Low	8.7359	FUT8
TCGA-B0-5699-01	10	0	Low	9.1738	FUT8
TCGA-B0-5699-11	10	0	Low	9.1375	FUT8
TCGA-B0-5700-01	4.90075	0	Low	8.7647	FUT8
TCGA-B0-5701-01	6.73785	0	High	10.2698	FUT8
TCGA-B0-5701-11	6.73785	0	Low	9.3967	FUT8
TCGA-B0-5702-01	5.94661	0	Low	7.0738	FUT8
TCGA-B0-5703-01	6.14921	0	Low	9.158	FUT8
TCGA-B0-5703-11	6.14921	0	High	9.735	FUT8
TCGA-B0-5705-01	10	0	Low	9.1878	FUT8
TCGA-B0-5705-11	10	0	High	9.5932	FUT8
TCGA-B0-5706-01	8.77481	0	High	10.6023	FUT8
TCGA-B0-5706-11	8.77481	0	Low	9.3903	FUT8
TCGA-B0-5707-01	10	0	High	10.3644	FUT8
TCGA-B0-5709-01	10	0	Low	9.4758	FUT8
TCGA-B0-5709-11	10	0	Low	9.5707	FUT8
TCGA-B0-5710-01	6.65298	0	High	9.8877	FUT8
TCGA-B0-5711-01	10	0	Low	8.9976	FUT8
TCGA-B0-5711-11	10	0	Low	9.3511	FUT8
TCGA-B0-5712-01	7.45243	0	High	10.0555	FUT8
TCGA-B0-5712-11	7.45243	0	High	9.8633	FUT8
TCGA-B0-5713-01	7.6167	0	Low	9.2335	FUT8
TCGA-B0-5812-01	10	0	High	9.7278	FUT8
TCGA-B2-3923-01	2.71595	0	Low	9.50566	FUT8
TCGA-B2-3924-01	2.98973	0	High	10.5385	FUT8
TCGA-B2-4098-01	0.13963	1	High	11.484	FUT8
TCGA-B2-4099-01	2.66119	0	High	10.5451	FUT8
TCGA-B2-4101-01	1.77413	0	High	9.8218	FUT8
TCGA-B2-4102-01	2.60643	0	Low	9.265	FUT8
TCGA-B2-5633-01	2.63655	0	High	10.0236	FUT8
TCGA-B2-5635-01	2.06708	0	High	10.0399	FUT8
TCGA-B2-5636-01	2.51608	0	High	9.7374	FUT8
TCGA-B2-5636-11	2.51608	0	High	9.808	FUT8
TCGA-B2-5639-01	2.74606	1	Low	8.9222	FUT8
TCGA-B2-5641-01	1.79603	0	Low	9.4884	FUT8
TCGA-B2-5641-11	1.79603	0	High	9.6221	FUT8
TCGA-B2-A4SR-01	1.38809	0	Low	9.537	FUT8
TCGA-B4-5377-01	0.999316	0	Low	9.4699	FUT8
TCGA-B4-5378-01	0.479124	0	Low	9.1759	FUT8
TCGA-B4-5832-01	0.424367	0	High	12.4816	FUT8
TCGA-B4-5834-01	0.104038	0	High	9.6279	FUT8
TCGA-B4-5835-01	0.0438056	0	High	9.8227	FUT8
TCGA-B4-5836-01	0.386037	0	Low	8.9426	FUT8
TCGA-B4-5838-01	0.454483	0	Low	9.2277	FUT8
TCGA-B4-5843-01	0.0301164	0	Low	9.3134	FUT8
TCGA-B4-5844-01	0.019165	0	Low	9.3902	FUT8
TCGA-B8-4143-01	1.94114	1	Low	9.5037	FUT8
TCGA-B8-4146-01	1.39904	0	High	9.9404	FUT8
TCGA-B8-4148-01	4.16153	0	High	9.9241	FUT8
TCGA-B8-4151-01	3.55647	0	Low	9.0367	FUT8
TCGA-B8-4153-01	2.08624	0	Low	9.2733	FUT8
TCGA-B8-4154-01	3.77823	0	Low	9.4535	FUT8
TCGA-B8-4619-01	1.4319	0	Low	8.1721	FUT8
TCGA-B8-4619-11	1.4319	0	Low	9.2223	FUT8
TCGA-B8-4620-01	2.12731	0	High	9.8987	FUT8
TCGA-B8-4620-11	2.12731	0	High	10.1514	FUT8
TCGA-B8-4621-01	2.15743	0	High	12.3529	FUT8
TCGA-B8-4622-01	4.17522	0	High	9.8212	FUT8
TCGA-B8-4622-11	4.17522	0	High	10.1456	FUT8
TCGA-B8-5158-01	3.3347	0	High	11.2803	FUT8
TCGA-B8-5159-01	1.97673	0	Low	9.0173	FUT8
TCGA-B8-5162-01	0.0985626	0	High	10.537	FUT8
TCGA-B8-5163-01	2.25051	0	High	10.5484	FUT8
TCGA-B8-5164-01	0.0711841	0	High	9.7315	FUT8
TCGA-B8-5165-01	2.0178	0	Low	9.4677	FUT8
TCGA-B8-5545-01	4.17522	0	High	10.063	FUT8
TCGA-B8-5546-01	1.38261	0	Low	8.8394	FUT8
TCGA-B8-5549-01	0.531143	0	High	9.9973	FUT8
TCGA-B8-5549-11	0.531143	0	High	9.7179	FUT8
TCGA-B8-5550-01	4.04107	0	Low	8.9965	FUT8
TCGA-B8-5551-01	0.0438056	0	High	10.0772	FUT8
TCGA-B8-5552-01	2.86379	0	High	10.2024	FUT8
TCGA-B8-5552-11	2.86379	0	High	10.8477	FUT8
TCGA-B8-5553-01	1.19097	0	Low	9.2138	FUT8
TCGA-B8-A54D-01	2.27242	0	Low	9.0356	FUT8
TCGA-B8-A54E-01	2.48871	0	High	11.0913	FUT8
TCGA-B8-A54F-01	1.42094	0	Low	9.0403	FUT8
TCGA-B8-A54G-01	0.145106	0	High	9.718	FUT8
TCGA-B8-A54H-01	0.70089	0	Low	9.5019	FUT8
TCGA-B8-A54I-01	0.410678	0	High	10.1194	FUT8
TCGA-B8-A54J-01	1.44559	0	Low	9.5008	FUT8
TCGA-B8-A54K-01	1.28405	0	Low	9.2737	FUT8
TCGA-B8-A7U6-01	1.35524	0	Low	9.1399	FUT8
TCGA-B8-A8YJ-01	1.18001	0	Low	9.4965	FUT8
TCGA-BP-4158-01	9.24572	0	Low	9.1851	FUT8
TCGA-BP-4159-01	7.12115	1	Low	9.5632	FUT8
TCGA-BP-4160-01	7.88775	0	High	10.6572	FUT8
TCGA-BP-4161-01	7.51814	0	High	9.7722	FUT8
TCGA-BP-4162-01	8.41615	0	Low	9.1473	FUT8
TCGA-BP-4163-01	7.77276	0	Low	8.6075	FUT8
TCGA-BP-4164-01	2.71595	1	Low	8.5532	FUT8
TCGA-BP-4165-01	8.31485	0	Low	8.8901	FUT8
TCGA-BP-4166-01	0.0355921	0	Low	9.5684	FUT8
TCGA-BP-4167-01	7.44148	0	High	10.1007	FUT8
TCGA-BP-4169-01	1.91923	1	High	10.1983	FUT8
TCGA-BP-4170-01	6.41478	1	Low	9.1236	FUT8
TCGA-BP-4173-01	5.18275	0	High	9.7769	FUT8
TCGA-BP-4174-01	5.14442	0	Low	8.7536	FUT8
TCGA-BP-4176-01	5.3525	0	High	9.626	FUT8
TCGA-BP-4177-01	4.57221	0	High	9.7243	FUT8
TCGA-BP-4325-01	8.11499	0	Low	8.9202	FUT8
TCGA-BP-4326-01	4.44901	1	High	10.4652	FUT8
TCGA-BP-4327-01	0.298426	1	Low	9.4351	FUT8
TCGA-BP-4329-01	2.31348	1	Low	9.4389	FUT8
TCGA-BP-4330-01	5.16906	0	High	9.7673	FUT8
TCGA-BP-4331-01	6.71869	1	Low	9.0209	FUT8
TCGA-BP-4332-01	3.10198	0	High	9.7787	FUT8
TCGA-BP-4334-01	1.76591	1	Low	9.254	FUT8
TCGA-BP-4335-01	1.30048	1	High	9.713	FUT8
TCGA-BP-4337-01	0.0054757	1	Low	9.1696	FUT8
TCGA-BP-4338-01	7.82752	0	High	10.9012	FUT8
TCGA-BP-4340-01	1.53867	1	Low	9.1948	FUT8
TCGA-BP-4341-01	4.35044	1	Low	8.9351	FUT8
TCGA-BP-4342-01	6.17659	1	High	9.6494	FUT8
TCGA-BP-4343-01	5.23477	1	High	9.8357	FUT8
TCGA-BP-4344-01	4.56126	0	High	9.8343	FUT8
TCGA-BP-4345-01	4.15058	0	High	9.8946	FUT8
TCGA-BP-4346-01	4.08761	1	High	9.6128	FUT8
TCGA-BP-4347-01	3.74264	0	Low	9.2708	FUT8
TCGA-BP-4349-01	1.01848	0	Low	9.0905	FUT8
TCGA-BP-4351-01	2.65572	0	High	10.1574	FUT8
TCGA-BP-4352-01	0.941821	1	Low	9.4134	FUT8
TCGA-BP-4353-01	1.02669	1	High	9.8451	FUT8
TCGA-BP-4355-01	2.60917	1	Low	9.2308	FUT8
TCGA-BP-4756-01	1.02396	0	High	9.8663	FUT8
TCGA-BP-4758-01	6.04517	0	Low	9.3813	FUT8
TCGA-BP-4759-01	6.49418	0	Low	9.0741	FUT8
TCGA-BP-4760-01	6.46407	0	Low	9.4171	FUT8
TCGA-BP-4761-01	0.498289	0	High	10.6119	FUT8
TCGA-BP-4762-01	3.67693	1	High	10.0146	FUT8
TCGA-BP-4763-01	3.47707	1	High	9.8369	FUT8
TCGA-BP-4765-01	5.97947	0	Low	9.2225	FUT8
TCGA-BP-4766-01	4.00274	0	Low	9.0763	FUT8
TCGA-BP-4768-01	1.09514	0	High	9.7968	FUT8
TCGA-BP-4769-01	5.13621	0	Low	9.5153	FUT8
TCGA-BP-4770-01	0.900753	1	High	10.9637	FUT8
TCGA-BP-4771-01	0.443532	1	High	9.8597	FUT8
TCGA-BP-4774-01	5.16085	0	Low	9.0579	FUT8
TCGA-BP-4775-01	5.04586	0	High	10.0265	FUT8
TCGA-BP-4776-01	1.12526	0	Low	8.8585	FUT8
TCGA-BP-4777-01	4.73922	0	Low	9.4498	FUT8
TCGA-BP-4781-01	5.69473	0	High	10.221	FUT8
TCGA-BP-4782-01	0.969199	0	High	10.2763	FUT8
TCGA-BP-4784-01	5.07598	0	High	9.7749	FUT8
TCGA-BP-4787-01	1.31417	1	High	10.4766	FUT8
TCGA-BP-4789-01	4.07666	0	High	9.7524	FUT8
TCGA-BP-4790-01	3.04175	1	High	9.8053	FUT8
TCGA-BP-4795-01	1.69747	0	High	9.9523	FUT8
TCGA-BP-4797-01	3.0308	0	Low	9.226	FUT8
TCGA-BP-4798-01	0.914442	1	High	10.2797	FUT8
TCGA-BP-4799-01	3.10198	1	High	10.2018	FUT8
TCGA-BP-4801-01	3.07734	0	Low	9.3226	FUT8
TCGA-BP-4803-01	0.558522	0	Low	9.3213	FUT8
TCGA-BP-4804-01	3.99452	0	High	9.7236	FUT8
TCGA-BP-4807-01	0.577687	0	Low	9.4728	FUT8
TCGA-BP-4959-01	7.28268	0	Low	9.1437	FUT8
TCGA-BP-4960-01	5.94661	0	High	9.7626	FUT8
TCGA-BP-4961-01	5.29774	0	High	9.6156	FUT8
TCGA-BP-4962-01	4.88706	0	Low	9.4694	FUT8
TCGA-BP-4963-01	5.02122	0	Low	9.3157	FUT8
TCGA-BP-4964-01	5.09788	0	Low	9.4267	FUT8
TCGA-BP-4965-01	5.12252	0	High	9.6882	FUT8
TCGA-BP-4967-01	0.561259	0	High	10.3472	FUT8
TCGA-BP-4968-01	4.78029	0	High	9.8811	FUT8
TCGA-BP-4969-01	4.9117	0	Low	8.598	FUT8
TCGA-BP-4970-01	1.18549	0	High	10.1636	FUT8
TCGA-BP-4971-01	4.07118	0	High	9.6351	FUT8
TCGA-BP-4972-01	4.11225	0	Low	9.3993	FUT8
TCGA-BP-4973-01	3.78919	0	Low	9.4844	FUT8
TCGA-BP-4974-01	0.577687	1	Low	9.5313	FUT8
TCGA-BP-4975-01	3.92334	0	High	9.7001	FUT8
TCGA-BP-4976-01	4.46817	0	Low	9.1397	FUT8
TCGA-BP-4977-01	1.24298	0	Low	9.2859	FUT8
TCGA-BP-4981-01	3.00342	1	Low	8.526	FUT8
TCGA-BP-4982-01	2.77618	0	Low	9.4683	FUT8
TCGA-BP-4983-01	3.86858	0	High	10.2513	FUT8
TCGA-BP-4985-01	2.60643	1	High	11.5682	FUT8
TCGA-BP-4986-01	2.14921	0	High	9.7308	FUT8
TCGA-BP-4987-01	3.07734	0	Low	8.9974	FUT8
TCGA-BP-4988-01	2.26694	1	High	10.0406	FUT8
TCGA-BP-4989-01	0.323066	0	High	10.1383	FUT8
TCGA-BP-4991-01	3.86858	0	High	9.6736	FUT8
TCGA-BP-4992-01	1.37166	0	Low	9.2777	FUT8
TCGA-BP-4993-01	0.4846	0	High	9.679	FUT8
TCGA-BP-4994-01	3.58111	0	High	10.4126	FUT8
TCGA-BP-4995-01	3.75359	0	High	10.3021	FUT8
TCGA-BP-4998-01	2.55168	0	High	10.1635	FUT8
TCGA-BP-4999-01	3.46612	0	High	9.8513	FUT8
TCGA-BP-5000-01	1.54141	0	High	9.7327	FUT8
TCGA-BP-5001-01	3.22245	0	Low	8.8001	FUT8
TCGA-BP-5004-01	3.08282	0	Low	9.4807	FUT8
TCGA-BP-5006-01	2.29979	0	Low	9.1744	FUT8
TCGA-BP-5007-01	3.12115	0	High	9.6709	FUT8
TCGA-BP-5008-01	2.93224	0	High	9.9937	FUT8
TCGA-BP-5009-01	2.98973	1	High	9.8275	FUT8
TCGA-BP-5010-01	2.40383	1	High	9.6722	FUT8
TCGA-BP-5168-01	4.00548	1	Low	9.0193	FUT8
TCGA-BP-5169-01	0.528405	0	High	10.2741	FUT8
TCGA-BP-5170-01	6.6037	0	Low	8.9287	FUT8
TCGA-BP-5173-01	0.169747	1	Low	9.3566	FUT8
TCGA-BP-5174-01	6.17933	0	Low	8.0408	FUT8
TCGA-BP-5175-01	2.55168	0	High	11.0976	FUT8
TCGA-BP-5176-01	4.35318	1	High	10.1373	FUT8
TCGA-BP-5177-01	0.80219	0	Low	9.3684	FUT8
TCGA-BP-5178-01	5.23477	1	High	10.2938	FUT8
TCGA-BP-5180-01	6.19576	0	High	9.8344	FUT8
TCGA-BP-5181-01	4.09309	0	Low	9.2109	FUT8
TCGA-BP-5182-01	3.1896	0	High	9.6278	FUT8
TCGA-BP-5183-01	3.53457	0	High	10.2032	FUT8
TCGA-BP-5184-01	3.10198	0	Low	9.2404	FUT8
TCGA-BP-5185-01	3.09925	0	Low	8.4926	FUT8
TCGA-BP-5186-01	1.89733	0	Low	9.1297	FUT8
TCGA-BP-5187-01	1.11157	0	High	10.5352	FUT8
TCGA-BP-5189-01	2.25051	1	High	9.8402	FUT8
TCGA-BP-5190-01	2.76797	0	Low	9.051	FUT8
TCGA-BP-5191-01	2.6475	0	High	9.8449	FUT8
TCGA-BP-5192-01	1.95483	0	Low	9.1268	FUT8
TCGA-BP-5194-01	1.11704	0	Low	9.2742	FUT8
TCGA-BP-5195-01	2.05065	0	High	9.6147	FUT8
TCGA-BP-5196-01	2.78713	0	Low	9.4989	FUT8
TCGA-BP-5198-01	1.65092	0	Low	9.2292	FUT8
TCGA-BP-5199-01	3.70979	0	High	9.8713	FUT8
TCGA-BP-5200-01	2.91034	0	High	10.0362	FUT8
TCGA-BP-5201-01	2.6037	0	High	10.2197	FUT8
TCGA-BP-5202-01	0.0793977	0	Low	9.2045	FUT8
TCGA-CJ-4634-01	9.577	0	Low	9.2576	FUT8
TCGA-CJ-4635-01	3.8768	0	High	9.6227	FUT8
TCGA-CJ-4636-01	5.26762	0	High	9.8122	FUT8
TCGA-CJ-4637-01	6.09719	1	High	9.7844	FUT8
TCGA-CJ-4638-01	1.18001	1	Low	8.8349	FUT8
TCGA-CJ-4639-01	8.84052	0	Low	8.8465	FUT8
TCGA-CJ-4640-01	9.52772	0	High	10.1635	FUT8
TCGA-CJ-4641-01	4.54757	1	Low	9.3501	FUT8
TCGA-CJ-4642-01	8.77481	0	High	10.774	FUT8
TCGA-CJ-4643-01	4.90897	0	Low	9.4769	FUT8
TCGA-CJ-4644-01	0.919918	1	Low	9.0522	FUT8
TCGA-CJ-4868-01	1.76865	1	High	10.2676	FUT8
TCGA-CJ-4869-01	6.99247	0	Low	9.4055	FUT8
TCGA-CJ-4870-01	4.1013	0	Low	8.9692	FUT8
TCGA-CJ-4871-01	6.63381	0	High	10.7207	FUT8
TCGA-CJ-4872-01	3.92882	0	High	9.8615	FUT8
TCGA-CJ-4873-01	6.1848	0	Low	9.4434	FUT8
TCGA-CJ-4874-01	6.25051	0	Low	9.5359	FUT8
TCGA-CJ-4875-01	9.73032	1	Low	9.1495	FUT8
TCGA-CJ-4876-01	5.3525	0	Low	8.8772	FUT8
TCGA-CJ-4878-01	5.98494	0	Low	8.8462	FUT8
TCGA-CJ-4881-01	5.51403	0	High	10.2065	FUT8
TCGA-CJ-4882-01	5.15537	0	High	10.3228	FUT8
TCGA-CJ-4884-01	4.81588	0	Low	8.8798	FUT8
TCGA-CJ-4885-01	9.44832	0	High	10.7985	FUT8
TCGA-CJ-4886-01	5.34428	0	Low	9.449	FUT8
TCGA-CJ-4887-01	2.55168	1	High	9.9943	FUT8
TCGA-CJ-4888-01	4.29021	1	High	10.3623	FUT8
TCGA-CJ-4889-01	5.32786	0	High	10.5137	FUT8
TCGA-CJ-4890-01	9.6345	0	High	10.5008	FUT8
TCGA-CJ-4891-01	2.2423	1	High	10.7456	FUT8
TCGA-CJ-4892-01	4.16427	0	Low	9.4021	FUT8
TCGA-CJ-4893-01	2.05339	0	Low	9.0359	FUT8
TCGA-CJ-4894-01	2.30253	1	High	9.7553	FUT8
TCGA-CJ-4895-01	3.28542	1	High	10.2422	FUT8
TCGA-CJ-4897-01	9.14716	0	Low	9.3597	FUT8
TCGA-CJ-4899-01	4.18344	0	High	9.8011	FUT8
TCGA-CJ-4900-01	4.69268	1	High	9.7895	FUT8
TCGA-CJ-4901-01	3.96988	0	High	10.6936	FUT8
TCGA-CJ-4902-01	4.16153	0	High	9.8937	FUT8
TCGA-CJ-4903-01	4.27105	0	High	10.6081	FUT8
TCGA-CJ-4904-01	9.04038	0	Low	9.4039	FUT8
TCGA-CJ-4905-01	4.09582	0	High	9.5842	FUT8
TCGA-CJ-4907-01	4.10404	0	High	9.636	FUT8
TCGA-CJ-4908-01	4.19165	0	High	9.6272	FUT8
TCGA-CJ-4912-01	4.53662	0	High	10.5816	FUT8
TCGA-CJ-4916-01	3.75907	0	Low	9.3845	FUT8
TCGA-CJ-4918-01	0.25462	1	High	9.9347	FUT8
TCGA-CJ-4920-01	0.380561	1	Low	9.4574	FUT8
TCGA-CJ-4923-01	1.56605	1	Low	9.3177	FUT8
TCGA-CJ-5671-01	10	0	Low	9.448	FUT8
TCGA-CJ-5672-01	5.99589	1	High	9.6317	FUT8
TCGA-CJ-5672-11	5.99589	1	Low	9.5681	FUT8
TCGA-CJ-5675-01	10	0	Low	9.2774	FUT8
TCGA-CJ-5676-01	10	0	High	10.5236	FUT8
TCGA-CJ-5676-11	10	0	High	10.0302	FUT8
TCGA-CJ-5677-01	2.141	1	Low	9.4639	FUT8
TCGA-CJ-5677-11	2.141	1	Low	9.2431	FUT8
TCGA-CJ-5678-01	1.57153	1	Low	9.1089	FUT8
TCGA-CJ-5678-11	1.57153	1	High	9.7934	FUT8
TCGA-CJ-5679-01	1.859	1	High	11.6928	FUT8
TCGA-CJ-5679-11	1.859	1	High	9.9786	FUT8
TCGA-CJ-5680-01	2.10267	1	Low	9.0343	FUT8
TCGA-CJ-5680-11	2.10267	1	High	10.6207	FUT8
TCGA-CJ-5681-01	1.51129	1	High	11.444	FUT8
TCGA-CJ-5681-11	1.51129	1	High	9.9299	FUT8
TCGA-CJ-5682-01	10	0	High	10.7383	FUT8
TCGA-CJ-5683-01	5.1718	0	High	9.7062	FUT8
TCGA-CJ-5684-01	6.10815	0	Low	9.3049	FUT8
TCGA-CJ-5686-01	5.57974	0	Low	8.9119	FUT8
TCGA-CJ-5689-01	4.43532	1	High	9.9517	FUT8
TCGA-CJ-5689-11	4.43532	1	High	9.8043	FUT8
TCGA-CJ-6027-01	9.89733	1	High	10.2761	FUT8
TCGA-CJ-6028-01	4.44901	1	High	10.6923	FUT8
TCGA-CJ-6030-01	6.29432	1	High	9.8809	FUT8
TCGA-CJ-6030-11	6.29432	1	Low	9.5112	FUT8
TCGA-CJ-6031-01	5.21834	0	High	9.9091	FUT8
TCGA-CJ-6032-01	9.96304	0	Low	8.6217	FUT8
TCGA-CJ-6033-01	0.613279	1	Low	9.499	FUT8
TCGA-CJ-6033-11	0.613279	1	Low	8.8974	FUT8
TCGA-CW-5580-01	5.37714	1	Low	9.0648	FUT8
TCGA-CW-5580-11	5.37714	1	Low	9.2402	FUT8
TCGA-CW-5581-01	7.66324	0	High	9.8609	FUT8
TCGA-CW-5581-11	7.66324	0	Low	9.1422	FUT8
TCGA-CW-5583-01	6.81451	0	High	9.626	FUT8
TCGA-CW-5584-01	0.449008	1	Low	9.3332	FUT8
TCGA-CW-5584-11	0.449008	1	High	9.8988	FUT8
TCGA-CW-5585-01	7.14305	0	Low	9.0852	FUT8
TCGA-CW-5585-11	7.14305	0	Low	9.0619	FUT8
TCGA-CW-5587-01	6.09446	0	Low	9.1203	FUT8
TCGA-CW-5587-11	6.09446	0	Low	9.1432	FUT8
TCGA-CW-5588-01	5.52225	0	High	9.5791	FUT8
TCGA-CW-5589-01	6.51061	0	Low	9.4726	FUT8
TCGA-CW-5589-11	6.51061	0	Low	9.3822	FUT8
TCGA-CW-5590-01	2.94319	1	High	9.6054	FUT8
TCGA-CW-5591-01	6.21766	0	High	10.447	FUT8
TCGA-CW-5591-11	6.21766	0	High	10.691	FUT8
TCGA-CW-6087-01	0.112252	1	High	11.0421	FUT8
TCGA-CW-6087-11	0.112252	1	Low	9.3684	FUT8
TCGA-CW-6088-01	8.82136	0	High	10.2128	FUT8
TCGA-CW-6088-11	8.82136	0	High	9.7101	FUT8
TCGA-CW-6090-01	6.987	0	Low	8.918	FUT8
TCGA-CW-6090-11	6.987	0	Low	9.5197	FUT8
TCGA-CW-6093-01	8.61328	0	Low	9.3256	FUT8
TCGA-CW-6097-01	1.56331	1	Low	9.3746	FUT8
TCGA-CZ-4853-01	2.1191	0	High	9.9193	FUT8
TCGA-CZ-4854-01	3.84394	1	Low	9.5688	FUT8
TCGA-CZ-4856-01	0.0492813	0	High	9.6714	FUT8
TCGA-CZ-4857-01	3.9206	1	High	11.2497	FUT8
TCGA-CZ-4858-01	5.76318	1	High	10.2468	FUT8
TCGA-CZ-4859-01	4.89254	0	Low	8.4357	FUT8
TCGA-CZ-4860-01	0.563997	1	Low	8.8449	FUT8
TCGA-CZ-4861-01	1.22108	1	Low	9.1341	FUT8
TCGA-CZ-4862-01	8.95551	0	High	10.2157	FUT8
TCGA-CZ-4863-01	5.27858	0	High	9.7183	FUT8
TCGA-CZ-4863-11	5.27858	0	High	11.0912	FUT8
TCGA-CZ-4864-01	7.74812	1	High	9.6117	FUT8
TCGA-CZ-4864-11	7.74812	1	High	9.5859	FUT8
TCGA-CZ-4865-01	0.454483	1	High	10.4257	FUT8
TCGA-CZ-4865-11	0.454483	1	High	9.9777	FUT8
TCGA-CZ-4866-01	8.94456	0	Low	9.26	FUT8
TCGA-CZ-5451-01	5.28131	0	Low	9.0425	FUT8
TCGA-CZ-5451-11	5.28131	0	Low	9.1653	FUT8
TCGA-CZ-5452-01	4.89802	0	Low	8.8631	FUT8
TCGA-CZ-5452-11	4.89802	0	High	9.8406	FUT8
TCGA-CZ-5453-01	6.62286	1	Low	9.2189	FUT8
TCGA-CZ-5453-11	6.62286	1	High	9.9749	FUT8
TCGA-CZ-5454-01	1.97673	1	Low	8.9573	FUT8
TCGA-CZ-5454-11	1.97673	1	High	9.767	FUT8
TCGA-CZ-5455-01	1.53593	1	High	10.2443	FUT8
TCGA-CZ-5455-11	1.53593	1	High	9.8747	FUT8
TCGA-CZ-5456-01	6.63107	0	High	9.9084	FUT8
TCGA-CZ-5456-11	6.63107	0	Low	9.5567	FUT8
TCGA-CZ-5457-01	7.54004	0	Low	9.3657	FUT8
TCGA-CZ-5457-11	7.54004	0	High	10.215	FUT8
TCGA-CZ-5458-01	7.63587	0	High	10.285	FUT8
TCGA-CZ-5458-11	7.63587	0	High	10.2263	FUT8
TCGA-CZ-5459-01	4.6078	0	Low	9.5382	FUT8
TCGA-CZ-5460-01	7.86585	0	Low	9.2741	FUT8
TCGA-CZ-5461-01	0.903491	1	Low	9.3973	FUT8
TCGA-CZ-5461-11	0.903491	1	High	9.6935	FUT8
TCGA-CZ-5462-01	0.851472	1	Low	9.4026	FUT8
TCGA-CZ-5462-11	0.851472	1	High	9.6951	FUT8
TCGA-CZ-5463-01	1.81246	0	Low	8.8936	FUT8
TCGA-CZ-5463-11	1.81246	0	High	9.5809	FUT8
TCGA-CZ-5464-01	5.82615	0	High	9.6737	FUT8
TCGA-CZ-5465-01	7.01985	1	High	9.6771	FUT8
TCGA-CZ-5465-11	7.01985	1	High	10.0234	FUT8
TCGA-CZ-5466-01	1.87543	0	Low	9.5738	FUT8
TCGA-CZ-5466-11	1.87543	0	High	9.8488	FUT8
TCGA-CZ-5467-01	0.199863	1	Low	8.6241	FUT8
TCGA-CZ-5467-11	0.199863	1	Low	9.0959	FUT8
TCGA-CZ-5468-01	0.161533	1	High	10.3739	FUT8
TCGA-CZ-5468-11	0.161533	1	Low	9.3743	FUT8
TCGA-CZ-5469-01	2.59001	1	High	11.1892	FUT8
TCGA-CZ-5469-11	2.59001	1	High	9.752	FUT8
TCGA-CZ-5470-01	1.05681	0	Low	9.1452	FUT8
TCGA-CZ-5470-11	1.05681	0	High	9.683	FUT8
TCGA-CZ-5982-01	6.67762	0	Low	9.0555	FUT8
TCGA-CZ-5982-11	6.67762	0	Low	9.197	FUT8
TCGA-CZ-5984-01	5.65914	0	High	10.2997	FUT8
TCGA-CZ-5984-11	5.65914	0	High	9.6715	FUT8
TCGA-CZ-5985-01	5.46749	0	Low	9.5303	FUT8
TCGA-CZ-5985-11	5.46749	0	Low	9.0159	FUT8
TCGA-CZ-5986-01	1.02122	0	High	10.2171	FUT8
TCGA-CZ-5986-11	1.02122	0	Low	9.4719	FUT8
TCGA-CZ-5987-01	1.21834	1	High	10.1959	FUT8
TCGA-CZ-5987-11	1.21834	1	High	9.7874	FUT8
TCGA-CZ-5988-01	1.89733	0	High	10.1392	FUT8
TCGA-CZ-5988-11	1.89733	0	Low	9.2951	FUT8
TCGA-CZ-5989-01	5.21561	0	Low	9.5328	FUT8
TCGA-CZ-5989-11	5.21561	0	High	10.2928	FUT8
TCGA-DV-5565-01	3.6386	0	Low	8.9525	FUT8
TCGA-DV-5566-01	3.82752	0	Low	9.1194	FUT8
TCGA-DV-5567-01	5.48665	0	Low	9.3232	FUT8
TCGA-DV-5568-01	1.013	0	High	10.5197	FUT8
TCGA-DV-5569-01	0.971937	0	Low	9.227	FUT8
TCGA-DV-5573-01	3.09377	0	High	10.4867	FUT8
TCGA-DV-5574-01	5.51951	0	High	10.119	FUT8
TCGA-DV-5575-01	4.73374	0	High	9.7071	FUT8
TCGA-DV-5576-01	1.99042	1	High	9.63	FUT8
TCGA-DV-A4VX-01	4.45175	1	High	9.6252	FUT8
TCGA-DV-A4VZ-01	0.999316	0	Low	8.9587	FUT8
TCGA-DV-A4W0-05	6.76249	0	Low	8.7265	FUT8
TCGA-DV-A4W0-01	6.76249	0	High	10.0501	FUT8
TCGA-EU-5904-01	1.50856	0	Low	9.3331	FUT8
TCGA-EU-5905-01	0.325804	0	High	10.5164	FUT8
TCGA-EU-5906-01	0.563997	0	Low	9.4657	FUT8
TCGA-EU-5907-01	0.347707	0	High	10.8193	FUT8
TCGA-G6-A5PC-01	0.66256	1	Low	7.4427	FUT8
TCGA-G6-A8L6-01	0.856947	1	Low	8.6761	FUT8
TCGA-G6-A8L7-01	5.83984	0	High	10.1503	FUT8
TCGA-G6-A8L8-01	2.987	1	Low	8.6738	FUT8
TCGA-GK-A6C7-01	0.167009	0	High	9.6061	FUT8
TCGA-MM-A563-01	1.61807	0	Low	9.4057	FUT8
TCGA-MM-A564-01	1.66188	0	Low	9.069	FUT8
TCGA-MM-A84U-01	1.9165	0	Low	9.4591	FUT8
TCGA-MW-A4EC-01	1.36345	0	Low	9.1939	FUT8
TCGA-T7-A92I-01	0.974675	0	High	11.003	FUT8
